# Supplementary material for: Efficiency of a clinical prediction model for selective rapid testing in children with pharyngitis: A prospective, multicenter study
Source: PLoS One. 2017 Feb 24;12(2):e0172871. doi: 10.1371/journal.pone.0172871 (PMC5325561; doi:10.1371/journal.pone.0172871)
Supplement: S2 File — (XLS) [file pone.0172871.s002.xls]

## Sheet: Sheet1
number	age_y	radt	pain	swollenadp	tender	tonsillarswelling	exudate	temperature	sudden	cough	rhinorrhea	conjunctivitis	headache	erythema	petechiae	abdopain	diarrhea	nauseavomit	scarlet
2000	7.03279	0	1	1	0	0	0	37	1	1	0	0	0	1	0	0	0	0	0
2001	11.7022	1	1	1	0	0	0	38	1	0	0	0	0	1	0	0	0	0	0
2002	5.58743	1	1	2	1	1	0	37	1	0	1	1	0	1	1	0	0	0	0
2003	5.97814	1	1	2	1	1	0	40.8	1	0	1	0	0	1	0	0	0	0	0
2004	5.18852	0	1	2	0	1	0	40	1	0	1	0	1	1	1	0	0	0	0
2005	3.97541	0	0	2	0	0	0	38	1	0	1	0	1	1	0	0	0	0	0
2006	8.15574	1	1	1	1	0	0	38	0	1	0	0	1	1	0	1	0	1	0
2007	4.1612	0	1	1	0	0	0	39.3	1	0	0	0	0	0	0	0	0	1	0
2008	9.46448	1	1	2	0	0	0	39.3	1	1	1	0	1	1	0	1	0	1	0
2009	3.59563	0	1	2	0	0	0	37	1	1	1	0	0	1	0	1	0	1	0
2010	4.04918	0	0	2	0	1	0	39.5	1	0	0	0	1	1	1	1	0	0	0
2012	6.56284	1	1	3	1	1	0	40.5	1	0	0	0	0	1	1	1	0	1	0
2013	4.11749	0	1	2	0	0	0	39.5	1	1	0	0	0	1	0	1	0	1	0
2014	5.69126	1	1	3	1	1	0	38	1	1	1	0	0	1	1	1	0	1	0
2015	4.57924	0	1	0	0	0	0	37	1	0	0	0	0	1	0	0	0	0	0
2016	12.8907	1	1	0	0	0	1	37	1	0	1	0	0	1	0	0	0	0	0
2017	4.86612	0	1	1	0	0	0	39.4	1	1	1	0	0	1	0	0	0	0	0
2018	3.91803	1	1	1	0	0	0	38	0	0	0	0	0	1	0	1	0	0	1
2019	4.22404	0	0	2	0	0	0	39.8	1	0	0	1	0	1	1	1	0	1	0
2020	3.26776	0	1	2	0	0	0	39	1	0				1	1	0	0	0	0
2021	4.21858	0	1	3	0	0	0	39.8	1	1	1	0	1	1	1	0	0	0	0
2022	4.47814	0	1	0	0	0	0	38.5	1	0	0	0	0	1	0	0	0	1	0
2023	9.01639	1	1	2	0	0	0	37	1	0	0	0	1	1	0	0	0	1	0
2024	8.49454	0	0	2	0	0	0	38.2	1	0	0	0	1	1	0	1	0	1	0
2025	5.36612	1	1	2	0	0	0	39.5	1	0	0	0	1	1	1	1	1	0	0
2026	4.84153	0	1	2	0	0	0	39.8	1	1	0	0	0	1	0	0	0	0	0
2027	3.45082	0	1	2	0	0	0	39	1	0				1	1	1	0	0	0
2029	6.28415	0	1	2	0	0	0	39.5	1	0	0	0	1	1	1	1	0	0	0
2030	3.57377	0	1	2	0	1	0	38.5	1	0	0	0	0	1	0	1	0	0	0
2031	3.68306	0	0	2	0	1	0	38.1	0	1	1	0	0	1	0	0	0	0	1
2032	4.97541	1	1	2	1	1	0	39	1	0	0	0	0	1	0	0	0	0	0
2033	9.62842	0	1	0	0	1	0	38.5	1	0	0	0	0	1	1	0	0	0	0
2034	4.14754	1	1	0	0	1	0	39	1	1	0	0	0	1	1	1	0	0	1
2035	4.31148	1	1	0	0	1	0	38.7	1	1	1	0	0	1	0	0	1	1	0
2036	6.46175	1	1	3	0	1	0	37	1	0	0	0	0	1	0	1	0	0	0
2037	6.79508	1	1	0	0	1	0	38.4	1	0	0	0	0	1	0	0	0	0	0
2038	3.9071	0	1	0	0	1	0	38.5	1	1	1	0	0	1	0	0	0	0	0
2039	11.4317	0	0	2	0	1	0	38.5	1	1	0	0	0	1	0	0	0	0	0
2040	5.43716	0	0	3	0	1		38	0	0	1	0	0	1	0	0	0	0	0
2041	6.15027	1	0	0	0	1	0	39	1	1	0	0	0	1	0	1	0	0	0
2042	4.46721	1	1	2	0	0	0	38	1	1	0	0	0	1	0	1	0	0	0
2043	5.28962	1	0	3	0	1	0	38.5	1	1	1	0	0	1	0	0	0	0	0
2045	12.0301	0	1	0	0	1	0	39.9	1	0	0	0	1	1	0	0	0	1	0
2046	4.0082	1	1	3	0	1	0	37	1	1	1	0	0	1	0	0	0	0	0
2047	4.40437	0	0	0	0	1	0	39	1	0	0	0	0	1	0	0	0	0	0
2048	4.5847	0	1	2	0	1	0	38.8	1	1	0	0	0	1	1	1	0	0	0
2049	3.82787	0	0	3	1	1	0	39.7	1	0	0	0	0	1	0	1	0		0
2050	9.1694	0	1	0	0	1	0	39	1	1	0	0	1	1		0	0	0	0
2052	4.35246	1	1	0	0	1	0	38.6	1	1	1	0	1	1	0	0	0	0	0
2053	5.46721	0	1	0	0	1	0	37	0	0	0	0	1	1	0	0	0	0	0
2054	4.43169	1	0	0	0	1	0	39.6	0	0	0	0	1	1	0	0	0	0	0
2055	5.64754	0	1	0	0	1	1	38	1	1	0	1	0	0	0	0	0	0	0
2056	7.10929	0	1	2	0	1	0	39.4	1	1	0	0	0	1	0	0	0	1	0
2057	4.47268	1	1	2	0	1	0	39.5	1	1	1	0	1	1	1	0	0	0	1
2058	4.60929	1	0	0	0	1	0	39	1	0	0	0	0	1	0	0	0	0	0
2060	3.99727	0	1	0	0	1	0	38.9	1	0	0	0	1	1	0	0	0	0	0
2061	5.76503	0	1	0	0	1	0	37	1	0	0	0	0	1	0	0	0	0	0
2062	4.28689	0	1	0	0	1	0	38.5	1	1	0	1		1	0	0	1	0	1
2063	3.71585	0	1	0	0	1	0		0	1	1	0	0	0	0	0	0	0	0
2064	6.0847	0	1	0	0	1	0	38.9	1	1	0	0	0	0	0	0	1	1	0
2065	12.9945	0	1	0	0	0	0	37	0	1	1	0	1	1	0	0	0	0	0
2066	10.5683	0	1	0	0	1	0	37	1	0	0	0	1		0				0
2067	3.77869	1	1	0	0	1	0	37	0	1	1	0	0	1	0	0	0	0	0
2069	6.16667	1	1	1	0	1	0	38.8	1	0	0	0	1	1	1	0	0	0	0
2070	5.10656	0	1	0	0	0	0	38.3	0	0	0	0	1	1	0	0	0	1	0
2071	5.13115	1	1	1	0	0	0	38	1	0	0	0	1	1	1	1	0	0	1
2073	7.95355	1	1	1	0	0	0	39	1	0	1	0	1	1	1	1	0	1	1
2074	3.43989	1	1	0	0	0	0	38.5	1	0	0	0	0	1	1	0	0	0	1
2075	4.30601	1	1	1	0	1	0	39	1	0	0	0	1	1	1	1	0	1	0
2076	5.56284	1	1	1	0	1	0	39.5	1	0	1	0	1	1	1	0	0	0	0
2077	8.89891	1	1	1	0	1	0	39	1	0	0	0	1	1	1	0	0	1	0
2078	3.94262	0	1	0	0	0	0	37	1		0	0	1	1	0	0	0	0	0
2079	4.53825	1	1	0	0	1	0	40	1	0	0	0	0	1	1	0	0	0	0
2080	4.39617	1	1	1	0	1	0	40	1	0	0	0	1	1	1	0	0	0	1
2081	4.38798	1	1	2		1	0	38.5	1	1	1	0	0	1	1	1	0	0	0
2090	5.89891	0	1	0	0	1	0	39	1	0	0	0	0	1	0	0	0	0	0
2092	3.86885	0	1	0	0	1	0	39	1	1	1	0	0	1		0	0	0	0
2093	3.62022	1	1	0	0	1	0	37.5	1	1	1	0	0	1	1	0	0	0	0
2094	4.81694	0	1	0	0	1	0	39.5	1	0	0	0	0	1	1	0	0	0	0
2095	4.25956	1	1	0	0	1	0	38.5	1	1	0	1	0	1	1	0	0	0	0
2096	4.85519	1	1	0	0	1	1	39.5	1	1	1	0	0	1	0	1	0	0	0
2097	9.37158	0	1	0	0	1	0	39.1	1	1	0	0	1	1		0	0	0	0
2098	3.75137	0	1	0	0	1	0	38.5	1	1	1	0	0	1	0	0	0	0	0
2099	13.265	0	1	0	0	0	0	37.2	1	0	0	0	1	1	0	0	0	0	0
2100	9.99727	0	1	0	0	1	0	38.2	1	1	0	0	0	1	0	1	1	0	0
2101	3.54098	0	1	0	0	1	1	39.9	1	0	0	0	0	0		0	0	0	0
2102	3.09836	0		0	0	0	1	39.5	1	1	0	0	0	0		1	0	1	0
2104	6.56831	0	1	0	0	1	1	39	1	0	0	0	0	0	0	0	0	0	0
2105	5.77869	0	1	2	1	1	1	39	1	0	0	0	0	0	0	1	0	0	0
2106	4.09016	0	1	0	0	1	1	39	1	1	1	0	0	0	0	0	0	0
2107	11.7022	0	1	0	0	1	0	38	1	0	1	0	0	1	0	0	0	0	0
2108	9.20765	1	1	2	1	1	0	38.2	1	0	0	0	0	1	0	0	0	0	0
2109	4.71585	1	1	0	0	1	0	38.3	1	1	0	0	0	1	0	0	0	0	0
2110	8.92076	1	1	2	1	1	1	38.5	1	0	0	0	0	0	0	0	0	0	0
2111	5.05738	0	1	0	0	1	0	39.5	1	0	0	0	1	1	0	0	0	0	0
2112	4.6694	0	1	0	0	1	0	40	1	0	0	0	0	1	0	0	0	0	0
2113	4.39891	0	1	2	1	1	0	40	1	0	0	0	0	1	0	1	0	0	0
2114	6.59836	1	1	2	1	1	1	39.5	1	0	0	0	0	0	0	1		1	0
2115	6.75137	1	1	0	0	1	0	39	1	1	0	0	0	1		1	1	0	1
2116	9.72678	1	1	2	1	1	0	38.5	1	0	1	0	0	1	0	0	0	0	0
2117	5.64754	1	1	2	1	1	0	38	1	0	0	0	0	1		1	0	0	0
2118	6.96721	1	1	1	0	1	0	38.5	1	1	1	0	0	1	0	0	0	0	0
2119	11.2623	1	1	2	1	1	1	39	1	0	0	0	0	0	0	0	0	0	0
2120	4.85519	0	0	0	0	1	0	39	1	0	0	0	1	1	0	1	0	0	1
2121	7.53279	1	1	0	0	1	0	37.8	1	1	0	0	1	1	0	0	0	1	0
2122	8.0929	0	1	1	0	1	0	37.8	1	1	1	0	1	1	0	1	1	0	0
2123	6.99454	0	1	0	0	1	0	38.6	1	1	1	0	0	1	0	0	0	0	0
2124	4.84153	0	0	0	0	1	0	39	1	0	1	0	0	1	0	0	0	0	0
2126	4.67486	0	1	3	1	1	0	38.4	1	1	1	0	1	1	0	1	1	0	0
2127	4.45902	1	1	2	0	1	0	38.4	1	1	1	0	1	1	0	0	0	0	0
2128	4.64208	1	1	2	1	1	0	38.7	0	0	1	0	1	1	0	0	0	0	0
2129	5.67213	1	1	0	0	1	0	37.9	1	0	1	0	1	1	0	0	0	0	0
2130	4.29508	0	1	0	0	1	0	37.9	1	1	0	0	1	1	0	0	0	0	0
2131	3.38251	0	1	0	0	1	0		1	1	0	0	1	1	0	0	0	0	0
2132	4.39617	1	1	0	0	1	0	39	1	1	0	0	1	1	0	0	0	0	0
2133	3.05738	0	1	2		1	0	37.6	1	0	1	0	0	1	0	0	0	0	0
2134	4.47541	0	1	0	0	1	0	39.3	1	1	1	0	0	1	0	0	0	0	0
2135	5.36339	1	1	2	0	1	0	37.8	1	0	0	0	0	1		0	0	0	0
2136	3.56831	0	1	2	1	1	1	40.2	1	0	0	0	0	0	0	1	0	1	0
2137	3.96721	0	1	0	0	1	0	37.7		1	1	0	0	1	0	0	0	0	0
2138	5.48634	0	1	0	0	1	1	37.5	0	1	1	0	0	0	0	0	0	0	0
2139	4.07924	0	1	0	0	1	0	39.9	1	1	0	0	0	1	0	0	0	0	0
2140	7.48361	0	1	0	0	1	0	39.6	1	0	0	0	1	1	0	0	0	0	0
2141	5.30601	0	1	0	0	1	0	37.5	1	1	1	0	0	1	0	0	0	0	0
2142	13.3169	0	1	0	0	1	0	37	1	0	0	0		1	0	0	0	0	0
2143	4.7541	0	1	3	1	1	0	39.6	1	1	1	0	1	1	0	1	0	0	0
2144	5.46721	1	1	0	0	1	1	38.5	1	1	1	0	1	0	0	0	0	0	0
2145	4.37158	1	1	0	0	1	1	38.7	1	0	1	0	0	0		1	1	1	0
2146	6.01913	0	1	0	0	1	0	37.5	1	1	0	0	0	1	0	0	0	0	0
2147	10.2049	0	1	0	0	1	0	37.5	0	1	1	0	1	1	0	1	0	1	0
2148	3.28415	0	1	2		1	1	39.5	0	1	1	0	0	0	0	0	0	0	0
2149	4.7459	0	1	0	0	1	1	39	1	1	0	0	1	0	0	1	0	1	0
2150	3.92623	0	1	2	1	1	0	39.6	0	0	0	0	1	1	0	1	0	1	0
2151	4.29508	1	1	2		1	0	39.5	0	0	0	0	0	1	0	1	0	1	0
2152	6.59563	0	1	2		1	0	39	0	0	0		0	1	0	1	0	1	0
2153	7.63388	1	1	1	1	1	0	37.8	0	0	0	0	1	1	0	0	0	0	0
2154	3.0929	0	1	2		1	0	38.5	1	0	0	0	0	1	0	1	0	0	0
2156	4.10109	0	1	2		1	1	39.5	1	1	0	0	0	1	0	1	0	1	0
2159	6.15301	1	1	0	0	1	0	37.5	0	1	1	0	1	1	0	0	0	0	0
2160	5.83333	0	1	1	0	1	0	37	0	1	1	1	1	1	0	1	0	0	0
2161	3.76776	0		2		1	0	39.5	1	0	0	0	0	1	0	1	0	0	0
2162	4.04098	0	1	3	1	1	0	39.5	1	0	0	0	1	1	0	1	0	1	0
2163	9.8224	0	1	0	0	1	0	37.2	1	1	0	0	1	1	0	1	0	0	0
2165	3.41257	0	1	0	0	1	0	37.5	1	1	1	0	0	1	0	0	0	0	0
2166	4.49727	1	1	0	0	1	0	38	1	0	0	0	1	1	0	0	0	0	1
2167	3.89344	0	1	0	0	1	0	39	1	0	1	0	0	1	0	0	0	0	0
2168	10.1175	1	1	2	1	1	0	38	1	0	1	0	1	1	0	1	0	1	0
2169	5.79508	0	1	2	1	1	0	38.9	1	1	1	0	1	1	0	0	0	1	0
2170	11.4071	0	1	0	0	1	0	38	1	0	0	0	1	1	0	1	0	0	0
2171	11.7377	0	1	0	0	1	0	40.4	0	0	0	0	0	1	0	1	0	0	0
2172	3.26776	0	1	0	0	1	0	39.6	0	0	1	0	0	1	0	1	0	0	0
2173	4.60929	0	1	0	0	1	1	40.5	0	0	0	0	0	0	0	1	1	0	0
2174	8.45902	0	1	0	0	1	0	38.6	0	0	1	0	0	1	0	0	0	1	0
2175	3.77596	0	1	0	0	1	0	38.6	0	0	0	0	0	1	0	1	0	1	0
2176	3.31148	0	1	0	0	1	1	39.5	1	0	1	0	0	0	0	1	0	0	0
2177	3.28689	0	1	2		1	1	39.4	1	0	1	0	0	0	0	0	0	0	0
2178	5.80601	0	1	0	0	1	0	38	1	1	1	0	0	1	0	1	0	0	0
2179	5.45902	0	1	0	0	1	0	38.1	1	1	1	0	0	1	0	0	0	0	0
2180	4.94535	0	0	0	0	1	1	39.1	1	0	0	0	0	0	0	0	0	0	0
2181	6.37432	1	1	2		1	0	39.7	1	0	1	0	0	1	1	0		0	0
2182	4.69672	0	1	1	0	1	1	38.5	1	0	0	0	0	0	0	0	0	0	0
2183	3.61475	0	1	1	0	1	0	38.5	1	0	1	0	0	1	0	1	0	0	0
2210	6.50273	0	1	1	1		0	39.5	1	0	0	0	1	1	0	0	0	1	0
2211	3.21038	0	1	0	0		0	39.7	1	1	1	0	0	1	0	0	0	0	0
2212	8.09563	1	1	1	0		0	39.1	1	1	1	0	1	1	0	0	0	0	0
2213	3.06284	0	0	1	0		0	39.8	0	1	1	0	0	1	0	1	0	0	0
2214	6.35519	0	1	1	1		0	38.5	1	0	0	0	1	1		1	0	1	0
2215	3.26776	0	0	1	0		0	40	1	1	1	0	0	1	0	0	0	1	0
2216	3.10109	0	1	2	1		0		1	1	1	0	1	1	0	0	0	0	0
2217	4.20765	1	0	1	1		0	38.9	1	0	0	0	0	1	0	1	0	0	1
2218	4.13388	0	0	1	0		0	39.2	0	1	1	1	0	1	0	1	0	1	0
2219	3.34153	1	1	1	0		0	38.7	1	0	1	0	1	1	1	0	0	0	0
2220	4.85792	1	1	2	0		0	39.3	1	0	0	0	1	1	1	1	0	0	0
2221	9.65574	0	1	2	1		0	39.8	0	1	1	0	1	1	0	0	0	0	0
2222	4.66667	1	1	1	1		1	38.4	0	0	1	0	1	0	0	0	0	0	0
2223	7.31421	0	1	0	0		0	39	1	1	1	0	1	1	0	0	0	0	0
2225	8.83333	0	1	2	1	0	0	39	1	0	1	0	1	1	0	0	0	0	0
2226	4.19126	0	0	1	0	1		39	1	1	1	0	0	1	1	0	0	1	0
2227	3.46995	1	0	1	0		0	39	1	1	1	0	0	1	0	1	0	0	0
2228	3.03005	0	1	1	1	0	0	39.5	1	1	0	0	1	1	0	0	0	1	0
2229	3.28415	1	0	1	0	0	0	38.7	1	1	1	0	0	1	1	0	0	1	0
2230	5.77049	0	0	1	1		1	39	1	1	1	0	1	0	0	1	0	1	0
2232	3.13115	0	0	1	0	1	0	39.1	1	1	1	0	0	1	0	1	0	0	0
2240	5.6612	0	1	1	0	0	0	38.8	1	0	0	0	0	0	0	0	0	0	0
2241	6.44535	1	1	1	0	1	0	39	1	0	0	0	1	1		0	0	0	0
2242	6.47814	1	1	1	0	1	1	39.5	1	1	0	0		0	0	1	0	1	0
2243	7.17213	1	1	1	1	0	0	38	1	0	0	0	0	1	0	0	0	0	0
2244	5.41257	1	1	1	0	1	0	38.9	1	0	0	0	0	1	0	0	0	0	0
2245	4.78142	0	1	1	0	0	0	40	1	1	1	0	0	0	0	1	0	0	0
2246	5.5	1	1	1	0	0	0	37.4	0	0	0	0	0	1	0	0	0	0	1
2247	3.85519	1	1	0	0	1	0	38.5	1	1	1	0	0	1		0	0	0	0
2248	6.56831	1	1	2	0	0	0	39	1	1	0	0	1	0		1	0	0	0
2249	4.9071	1	1	2	1	0	1	38.5	1	0	0	0	0	0	0	0	0	0	0
2250	9.93443	1	1	2	1	0	0	38	1	0	0	0	0	1	0	0	0	0	0
2251	10.4481	0	1	1	0	0	0	38.5	1	0	0	0	0	1	0	1	0	0	0
2252	4.19399	1	1	0	0	0	0	38.8	1	0	0	0	0	1	0	0	0	0	0
2253	4.62022	1	1	1	0	0	0	39	1	0	0	0	0	1	0				0
2254	6.40164	1	1	2		0	0	37	1	1	0	0	0	1	0	0	0	0	0
2255	3.35792	1	0			1		40		0	1	0	0	1		0	0	0	1
2256	4.84153	1	1	1	1	1	1	39.3	1	1	1	0	0	1	0				0
2257	6.75683	0	1	0	0	0	0	38.4	1	1	1	0	1	1	0	0	0	0	0
2258	6.99727	1	1	2	1	1	0	39.3	1	0	0	0	1	1	0	0	0	0	0
2259	6.48907	0		2	0	1	1	39.5	1	1	1	0	0	1		0	0	0	0
2260	11.8142	0	1	1	0	0	0	39	1	0	0	0	0	1	0	0	0	0	0
2261	3.8388	1	1	1	0	1	0	39.2	1	0	0	0	1	1		0	0	0	0
2262	3.66667	1	0	0	0	0	0	38.5	1	1	1			1	0	0	0	0	1
2263	9.42623	0	1	0	0	0	0	39.8		1	1	0	0	0	0	0	1	0	0
2264	5.36339	1	1	1	0	1	0	39	1	1	1	0	1	1	0	1	0	0	1
2265	8.43443	0	1	3	1	0	0	39.5	1		0	0	0	1	0	1	0	0	0
2266	10.6284	1	1	1	1	0	0	39	1	1	1	0	0	1	0	0	0	0	0
2267	12.5984	1	1	2	1	1	0	37.8	1	1	0	0	0	1	0	1	0	1	1
2269	3.48634	0	1	0	0	0	0	39	1	0	1	0	0	1	1	1	0	0
2300	13.7158	0	1	2	0	0	1	38.3	0	0	1	0	0	0	0	0	0	0	0
2301	3.65027	0	0	1	0	0	1	38	0	1	1	0	1	1	0	0	0	1	0
2303	4.2541	1	1	0	0	1	1	39.1	1	0	0	0	0	1	0	1	0	0	0
2304	5.80601	1	1	0	0	1	1	39	1	0	0	0	0	1	1	1	0	1	0
2305	9.56831	1	1	0	0	1	1	38	0	0	0	0	1	1	0	1	1	0	0
2306	3.15847	1	0	0	0	0	0	39	1	1	1	0	1	1	1	0	0	0	0
2307	3.43989	0	1	0	0	0	0	39	0	0	0	0	0	1		1	0	0	0
2309	3.80328	0		0	0	0	1	39	0	1	1	0	0	1	0	0	0	0	0
2310	5.98634	0	0	2	1	0	0	39	1	0	1	0	1	1	0	0	0	0	0
2311	4.9235	0	1	1	0	0	1	38	0	1	0	0	0	1		1	0	0	0
2312	4.65301	0	1	0	0	1	1	38	1	0	0	0	0	1	0	0	0	1	0
2313	3.96448	0		0	0	1	0	39	1	0	0	0	1	1	0	1	0	0	0
2314	5.03279	0	1	0	0	0	0	37.5	1	0	0	0	0	0	0	1	0	1	0
2315	3.24044	0		0	0	0	0	38	1	1	0	0	0	1	0	0	0	0	0
2316	7.96448	1	1	0	0	1	1	38.2	1	0	1	0	0	1	1	0	0	0	0
2317	7.62022	1	1	0	0	1	0	39.1	1	0	0	0	0	1	0	0	0	1	0
2318	8.32514	1	1	2	1	0	0	38.5	1	0	1	0	1	1	1	1	0	1	0
2320	9.31967	1	1	0	0	1	0	38.5	1	0	0	0	0	1	0	0	0	0	0
2321	5.12022	0	1	0	0	1	0	39	1	0	1	0	0	1	0	1	0	0	0
2322	7.90164	1	1	2	1	1	0	38.5	0	0	1	0	0	1	0	0	0	0	0
2324	4.37432	0	0	1	0	1	0	40	1	0	1	0	0	1	1	1	0	0	0
2325	5.75137	1	1	2		1	0	39.5	1	0	0	0	0	1	0	1	0		0
2326	10.9536	0	1	1	0	0	0	39.5	0	1	1	0	1	0	0	0	0	0	0
2327	4.93989	0		0	0	0	1	39.5	1	0	0	0	0	1	0	1	0	0	0
2328	4.78689	0	0	1	0	1	1	39	1	0	0	0	0	1	0	0	0	0	0
2329	3.29781	0	1	2	0	1	0	39.6	1	0	0	0	0	1		1	0	0	0
2330	4.22404	1	1	1	1	0	0	38.5	1	0	0	0	0	1	0	0	0	0	0
2331	3.27049	1		0	0	1	0	39.5	0	1	1	1	0	1		1	0	1	0
2332	3.37432	0	0	0	0	1	1	38	1	1	1	0	0	1	0	1	0	0	0
2333	8.1776	1	0	2	0	1	0	37.4	0	1	1	0	0	1	0	1	1	1	0
2334	10.5546	0	0	2	0	1	0	40	0		0	0	0	1	0	0	0	0	0
2335	6.74044	1	1	1	1	0	0	38.5	1	0	1	0	0	1	0	1	0	1	0
2336	8.23771	0	1	0	0	1	0	38.6	1	1	1	0	0	1	0	1	0	0	0
2337	8.47814	1	1	1	1	0	0	37	0	0	1	0	1	1	0	1	0	0	0
2340	10.6284	1	0	1	0	1	0	39	1	1	0	0	1	1	0	0	0	0	0
2341	13.9481	0	1	0	0	0	0	37.4	0	0	0	0	1	0	0	0	0	0	0
2342	8.58197	0	1	0	0	0	0	37.3	0	0	0	0	0	0	0	0	0	0	0
2343	4.17486	1	1	2	0	1	1	38	1	0	0	0	0	1	0	0	0	0	0
2344	3.25137	0	1	1	0	0	0	39.2	1	1	0	0	0	1	0	1	0	0	0
2345	6.9071	0	0	0	0	0	1	38.5	0	1	1	0	1		0	0	0	0	0
2346	10.1557	0	1	0	0	0	0	36.6	0	0	0	0	0	0	0	0	1	0	0
2347	4.04918	0	1	0	0	1	0	38.2	0	1	1	0	0	1	0	0	0	0	0
2348	5.71858	1	1	3	1	1	0	38.5	1	0	0	0	0	1	0	0	0	0	0
2349	3.88251	1	0	3	1	1	0	39.8	1	0	1	0	1	1	0	1	0	1	0
2350	13.3087	0	1	0	0	1	0	38	0	1	0	0	0	1	0	1	0	1	0
2352	4.2541	0		0	0	1	1	40	1	1	1	0	0	1	0	1	0	1	0
2353	4.83333	1	1	2	1	0	0	39.2	1	1	1	1	1	1	0	0	0	0	0
2355	5.0929	1	1	0	0	0	0	38.6	1	0	1	0	0	1	0	0	0	0	1
2356	13.071	1	1	2	1	1	1	38.5	1	0	0	0	1	1	0	0	0	1	0
2357	10.7186	0	1	0	0	0	0	40	1	1	1	0	0	1	0	0	0	0	0
2358	4.36885	1	1	0	0	0	0	37	0	1	1	0	0	1	0	0	0	0	0
2359	3.34426	0	1	0	0	1	0	39	1	1	1	0	0	1	0	0	0	0	0
2360	3.68033	1	1	2	1	1	0	41	1	1	0	0	0	1	1	0	0	1	0
2361	5.31148	0	1	2	1	1	1	39	0	0	0	0	0	0	0	0	0	0	0
2362	5.26776	0	1	0	0	1	1	37	1	0	0	0	0	1	1	0	0	0	0
2363	5.95082	1	0	0	0	0	0	39	1	0	0	0	1	1	0	1	0	0	0
2364	6.37432	1	1	2	1	1	0	38.9	0		0	0	1	1	0	0	0	1	0
2365	11.5874	0	1	1	0	0	0	38.8	0	1	1	1	1	1	0	0	0	0	0
2366	12.2459	1	1	0	0	1	0	37	1	0	0	0	0	1	1	0	0	0	0
2367	5.54918	1	1	1	0	1	0	40	1	0	0	0	1	1	0	0	0		0
2368	7.21858	1	1	0	0	0	1	39.2	1	0	0	0	1	0	0	1	0	0	0
2369	3.48634	1	1	1	1	0	0	39.2	1	0	0	0	1	1	0	1	0	1	0
2370	3.02732	0	1	0	0	1	0	39	0	1	1	0	0	1	0	0	0	0	0
2371	3.32514	0	0	0	0	1	0	39.6	0	0	0	0	0	1	0	1	0	0	0
2372	5.08197	1	1	2	1	1	0	39	1	0	0	0	0	1	0	0	0	0	0
2373	4.47268	1	1	0	0	1	0	38.5	0	1	0	0	0	1	0	0	0	0	1
2374	5.13388	1	0	0	0	0	0	39.4	0	0	0	0	0	1	0	1	0	0	1
2375	7.61749	0		2	0	1	0	38.3	1	1	0	0	0	1	0	0	0	0	0
2376	4.10656	0	1	0	0	1	0	39	1	1	0	0	1	1	0	0	0	0	0
2377	4.15027	0	1	0	0	1	0	40	1	0	1	0	1	1	0	1	0	1	0
2379	6.45902	0	1	1	1	0	0	39.2	1	0	0	0	0	1	0				0
2380	5.8306	1	0	1	0	1	0	37	1	0	1	0	0	1	1	0	0	0	0
2381	4.43443	1		0	0	1	1	39	1	0	0	0	0	1	0	1	0	0	0
2382	3.14754	0		2	0	1	0	40.1	1	1	1	0	0	1	0	0	0	1	0
2383	4.75137	0	1	0	0	1	0	39	0	0	1	0	0	0	0	1	0	1	0
2385	3.01913	0	0	2	0	0	0	39.5	1	1	0	0	0	1	0	0	0	1	0
2386	3.72951	0	0	2	0	1	1	40	1	0	1	0	0	1	0	0	0	0	0
2387	4.48087	1		2	0	0	0	38	1	1	1	0	0	1	0	0	0	0	1
2388	3.2623	0		2	0	1	0	39.5	1	1	0	0	1	1	0	0	0	0	0
2389	5.11202	0	1	1	0	1	0	39	1		0	0	0	1	0	0	0	0	0
2390	11.2923	0	1	1	0	1	1	38.3	1	0	0	0	1	1	0	1	0	0	0
2391	4.68579	1	0	2	0	1	1	40	1	1	0	0	0	1	0	0	0	0	1
2392	5.57377	0	0	3	0	1	1	39	1	0	0	0	0	1	1	0	0	0	0
2393	3.79235	1	0	2	0	1	0	38	1	0	0	0	0	1	1	0	0	1	1
2394	4.38251	1	0	2	0	1	0	40	1	0	1	0	0	1	0	0	0	0	1
2396	3.15847	0	0	2	0	1	1	40	1	1	1	0	0	1		1	0	0	1
2397	4.13388	1	1	3	0	1	1	39.4	1	0	0	0	0	1	1	0	0	0	0
2398	4.70219	1	1	2	0	1	1	38.5	1	0	1	0	0	1	1	0	0	1	1
2399	3.18033	0	0	2	0	0	1	37.5	0	1	0	0	0	1	0	0	0	1	0
2400	5.54098	1	0	3	1	1	0	37	1	0	1	0	0	1	0	1	0	0	1
2401	3.30601	1		2	0	1	0	38.7	1	1	0	0	0	1	0	0	0	1	0
2402	10.1995	0	1	2	0	1	0	38.5	1	0	0	0	0	1	1	0	0	0	0
2403	4.07377	1	1	2	0	1	0	39.4	1	0	0	0	0	1	1	0	0	0	1
2405	5.65301	1		2	0	1	0	38.5	1	0	0	0	0	1	0	1	0	0	1
2406	3.57924	0	0	2	0	1	0	38.1	1	1	0	0	0	1		0	0	0	1
2407	5.1776	1	1	2	0	1	0	38.5	1	0	1	0	0	1	0	1	0	0	1
2408	3.7459	1	0	2	0	1	0	39	1	0	0	0	0	1	0	1	0	0	1
2409	9.64754	1	1	2	0	1	0	39	1	0	0	0	0	1	1	1	0	0	0
2410	5.38251	0	0	2	0	1	0	38.5	1	0	1	0	0	1	0	0	0	0	0
2411	3.77869	1		2	0	1	0	39.5	1	0	0	0	0	1	1	0	0	0	1
2412	11.888	1	0	2	0	1	1	39	1	0	0	0	0	1		0	0	0	0
2413	13.4426	0	1	2	0	1	0	37.5	1	1	0	0	0	1	1	0	0	0	0
2415	3.74863	1	1	0	0	1	1	37.2	1	0	0	0	0	0	0	1	0	0	0
2416	3.24317	0	1	0	0	1	0	37	0	1	1	0	0	1		0	0	0	0
2417	8.9918	1	1	2	1	1		40	1	0	0	1	0	1	1	1	0	1	0
2418	7.63661	0	1	0	0	1	0	37	1	0	0	0	0	1	0	1	1	1
2419	12.3388	1	1	0	0	0	0	39	1	0	1	0	0	0	0	0	0	0	0
2420	4.53552	1	1	0	0	1	0	38.5	1	0	0	0	0	1	0	0	0	0	0
2421	7.17213	1	0	1	0	1	0	39.6	1	1	0	0	1	1	0	0	0	1	0
2422	4.73224	0	1	0	0	1	0	40	1	0	0	0	0	1	1	0	1	0	0
2423	8.08197	1	1	2	0	0	0	38	0	1	0	0	0	1	0	0	0	0	0
2445	9.88525	0	1	0	0	1	0	38.6	0	1	1	1	0	1	0	0	0	0	0
2446	8.09836	0	1	0	0	1	0	37	0	0	0	0	0	1	0	0	0	0	0
2447	8.53006	1	1	1	0	1	0	39.4	1		0	0	0	1	0	1	0	1	1
2448	3.47268	0	1	1	0	0	0	39	0	1	0	0	0	1	0	0	0	0	0
2449	5.48907	0	0	0	0	1	1	39.5	0	1	1	0	1	1	0	1	1	1	0
2451	4.60383	1		1	0	0	0	38	0	1	1	0	0	1	0	0	0	0	0
2452	9.31694	1	1	1	1	1	0	38	1	0	1	0	1	1	0	0	0	1	0
2453	5.59016	0	1	2	1	1	0	40	1	0	0	0	0	1	0	0	0	0	0
2454	6.45902	0	1	1	1	0	0	38	0	0	0	0	0	1	0	1	0	0	0
2455	9.63388	0	1	0	0	1	0	37	1	0	0	0	0	1	0	1	0	0	0
2456	8.46994	0	1	0	0	1	0	39	1	1	0	0	0	1	0	0	0	0	0
2457	10.7268	0	1	0	0	1	0	39	1	0	0	0	0	1	0	1	0	1	0
2458	7.89071	0	0	0	0	1	0	39.5	1	1	1	0	1	1	0	0	0	1	0
2459	6.65301	0	1	0	0	1	0	39	1	1	0	0	0	1	0	0	0	0	0
2460	5.68033	1	1	0	0	0	0	37	1	0	0	0	0	1	0	0	0	0	0
2461	4.60929	1	0	0	0	1	1	39	1	0	0	0	0	1	1	1	0	1	1
2462	4.10929	0	0	0	0	1	0	39	1	0	0	0	1	1	0	1	0	0	0
2463	5.95082	1	1	0	0	1	1	38	1	0	0	0	1	1	1	0	0	0	1
2464	7.48087	0	1	0	0	1	1	37	0	1	0	0	0	1	0	0	0	0	0
2465	5.60109	0	1	0	0	1	0	40	1	0	0	0	0	1	0	0	0	0	0
2466	3.59563	0	1	0	0	1	0	38.5	1	0	1	0	0	1	0	1	0	1	0
2467	6.71312	0	1	0	0	1	0	39	1	0	0	0	0	1	0	1	0	0	0
2468	4.7459	0	1	1	0	1	0	37.6	1	0	0	0	1	1	0	0	0	0	0
2469	5.71858	1	1	2	0	1	1	39	1	0	1	0	0	0	0	0	0	0	0
2470	9.71311	0	1	1	0	1	0	38.3	1	0	0	0	1	1	0	1	0	1	0
2471	5.62568	0	1	2	1	1	1	38.8	1	1	1	0	1	0	0	1	0	0	0
2472	12.9891	0	1	0	0	1	0	38	0	0	1	0	1	1	0	0	0	0	0
2473	11.0792	0	1	0	0	1	0	37	1	0	0	0	0	1	0	0	0	0	0
2474	5.48361	0	1	2	0	1	0	39	1	1	1	0	0	1	0	1	0	0	0
2475	6.60109	0	1	0	0	1	1	39.8	1	0	1	0	0	1	0	0	0	0	0
2476	7.10656	1	0	0	0	0	0	40	1	1	0	0	0	1	0	0	0	1	0
2477	5.53825	1	1	1	1	1	1	37.8	0	0	0	0	0	1	0	0	0	0	0
2478	11.0628	0	0	1	1	0	1	39.6	1	0	0	0	0	1	0	0	0	0	0
2479	8.52732	0	1	2	1	1	0	39.5	0	1	1	0	1	1	0	0	0	0	0
2480	6.98361	1	1	1	1	0	0	39.2	1	1	0	0	0	1	0	0	0	1	0
2481	13.1448	0	1	1	0	0	0	40	1	1	1	0	1	1	0	0	0	0	0
2482	4.34699	0		1	0	1	1	39.5	1	1	1	0	0	1	0	0	1	1	0
2483	9.8224	1	1	2	0	1	0	39	1	0	0	0	0	1	0	0	1	0	0
2484	8.06557	0	0	0	0	1	1	39	1	0	0	0	1	1		1	0	1	0
2485	4.62295	0	0	2	0	1	1	40.2	1	1	1	0	1	1	0	0	0	1	0
2486	5.71585	1	1	0	0	0	0	37	0	1	0	0	0	1	0	1	0	1	0
2487	3.30055	0	1	2	0	1	1	39	1	0	0	0	0	1	0	0	0	0	0
2488	7.80055	0	1	0	0	1	0	37	1	1	0	0	0	1	0	1	0	0	0
2489	9.86066	1	1	0	0	1	1	38.1	1	0	0	0	0	1	1	0	0	0	0
2490	4.81421	0	1	3	1	0	0	37	1	0	0	0	0	1	0	0	0	0	0
2491	6.51366	0	1	0	0	0	0	38.5	0	1	1	0	0	1	0	0	0	0	0
2492	5.53005	0	1	0	0	1	0	39.5	1	1	1	0	0	1	1	0	0	0	0
2493	7.62295	0	1	0	0	0	0	37	1	1	0	0	0	1	0	0	0	0	0
2494	3.46448	0	1	0	0	1	0	38.5	1	0	0	0	0	1	1	0	0	0	0
2495	5.35519	0	1	0	0	1	1	39	1	1	0	0	0	0	0	0	0	0	0
2496	4.45355	1	1	0	0	1	0	39	1	1	1	0	0	1	1	0	0	0	0
2497	3.71038	0	1	2	0	1	0	39	1	0	1	0	0	1	0	0	0	0	0
2498	7.0929	1	1	2	1	1	0	38	1	1	0	0	0	1	1	1	0	0	0
2499	5.43169	0	1	2	1	1	0	40	1	1	1	0	1	1	0	0	0	0	0
2502	6.65301	0	1	0	0	1	0	39	1	1	1	0	0	1		1	0	0	0
2503	5.30055	1	1	3	1	1	1	40	1	0	0	0	0	0	0	1	0	0	0
2504	4.89891	1	1	2	1	1	0	39	1	0	0	0	0	1	0	0	0	0	0
2505	6.44809	1	1	0	0	0	0	39	1	0	0	0	0	0	0	0	0	0	0
2506	6.0847	1	1	0	0	1	0	38.6	1	1	0	0	0	1	0	0	0	0	0
2507	4.06011	0		0	0	1	1	39	1	0	0	0	0	1	0	0	0	1	0
2508	6.31148	0	1	2	0	1	1	39	1	0	0	0	0	1	0	0	0	0	0
2509	6.22678	0	0	0	0	1	1	39	1	0	0	0	1	1	1	0	0	0	0
2510	3.19126	0	1	0	0	1	0	39	1	0	0	0	0	1	0	0	0	0	0
2511	10.694	1	1	0	0	1	1	39	1	0	0	0	1	1	1	1	0	1	0
2512	6.20492	1	1	0	0	1	1	38.5	1	0	0	0	0	1	1	0	0	0	0
2513	6.43443	0	1	0	0	1	1	39	1	0	0	0	0	1	0	0	0	0	0
2514	6.39071	1	0	2	1	1	1	39	1	0	0	0	1	1	0	0	0	0	0
2515	5.48634	1	1	1	0	1	1	38.5	1	0	0	0	0	1	1	0	0	0	1
2516	3.47541	0	1	0	0	1	1	39	1	1	0	0	0	1	0	0	0	1	0
2517	5.35792	0	1	0	0	1	0	39	1	0	0	0	1	1	0	0	0	0	0
2518	6.16393	1	1	3	1	0	1	38.5	1	0	0	0	0	1	1	1	0	1	0
2519	3.62568	0	1	1	0	0	0	38	1	1	0	0	0	1	0	0	0	0	0
2520	4.65847	0	1	2	0	0	0	38.8	1	0	0	0	0	1	0	0	0	0	0
2521	8.21585	0	1	1	0	0	0	38	0	1	0	0	0	1	0	1	0	0	0
2522	4.97814	0	1	2	1	0	0	39.5	1	0	0	0	0	1	0	0	0	0	0
2523	5.80055	0	1	2	1	0	0	38.1	1	0	0	0	0	1	1	0	0	0	0
2524	3.57377	0	1	3	1	1	0	39	1	0	0	0	0	1	0	0	0	0	0
2526	5.06831	0	1	2	0	0	0	39.5	1	0	0	0	1	1	1	1	0	1	0
2527	3.39617	0	1	2	0	1	0	38.7	1	1	1	0	0	1	0	0	0	0	0
2528	6.67213	0	1	2	0	0	0	39	1	1	1	0	0	1	0	0	0	0	0
2529	7.10656	1	1	3	1	1	0	39	1	0	0	0	0	1	1	0	0	0	0
2530	7.20492	1	1	3	1	1	0	39	1	0	0	0	0	1	0	0	0	0	0
2531	3.12022	0	0	2	0	0	1	39.3	0	0	0	0	0	0	0	0	0	0	0
2532	4.11749	0	1	2	1	0	1	39	1	1	0	0	1	1	0	0	0	0	0
2534	3.29781	0	1	2	1	1	1	38.5	1	1	1	0	0	1	0	0	0	0	0
2535	6.23497	1	1	2	1	0	1	39.5	1	0	0	0	0	0	1	0	0	0	1
2536	3.77322	1	1	3	1	0	0	39.6	1	1	0	0	0	1	1	0	0	0	1
2537	5.00546	0	1	3	1	1	1	39	1	0	0	0	0	0	0	0	0	0	0
2538	3.2459	1	1	2	1	0	0	38.1	0	0	0	0	0	1	1	0	0	0	1
2539	4.27322	1	1	3	1	0	0	38.8	1		0	0	0	1	1	0	0	0	1
2540	3.57924	0	1	2	1	0	0	38.6	1	0	0	0	0	1	0	0	0	1	0
2541	6.01639	1	1	3	1	0	0	38	1	0	0	0	0	1	1	0	0	0	0
2578	6	0	0	0	0	1	1	40	0	0	1	0	1	1	0	0	0	0	0
2579	8.07104	1	1	0	0	1	0	38.7	1	0	0	0	0	1	1	1	0	1	1
2580	6.05191	0	0	1	0	0	1	38.9	1	1	1	0	0	1	0	1	1	0	0
2581	3.65847	1	1	1	1	1	0	38.6	0	0	0	0	0	1	0	0	0	1	0
2582	3.97541	0		1	1	1	0	38.8	0	0	0	0	0	1	0	1	1	0	0
2583	4.21858	0	1	0	0	1	0	37.8	0	0	0	0	0	1	0	0	0	0	0
2584	3.10656	0	0	0	0	1	1	40	1	0	0	0	0	1	0	0	0	0	0
2585	4.77322	1	1			1	0	38	1	0	0	0	0	1	0	0	0	0
2586	6.69945	0	1	0	0	0	0	38	0	0	0	0	1	1	0	1	0	1	0
2588	7.30055	1	1	1	1	1	0	39	1	0	0	0	1	1	0	1	0	0	0
2589	9.5	1	1	1	1	1	0	38.1	0	0	0	0	1	1	0	0	0	0	0
2590	4.48634	0	1	0	0	1	0	38.6	1	0	0	0	0	1	0	1	1	1	0
2591	9.01093	0	1	0	0	1	0	39	1	1	1	0	1	1	0	0	0	1	0
2592	5.25683	0	1	0	0	0	0	37	1	1	0	0	1	1	0	0	0	1	0
2593	6.5	0	1	0	0	1	0	39.3	0	0	0	0	0	1	0	0	0	0	0
2594	8.08743	0	1	0	0	1	0	37.2	0	0	0	0	0	1	0	0	0	0	0
2595	7.04372	1	1	2	1	1	0	38.8	0	1	0	0	0	1	0	1		1
2596	7.32514	1	1	0	0	1	1	39	1	1	1	0		1	0	1	0	1	0
2597	11.3852	0		1	0	1	0	38.6	1	1	1	0	1	1	0	1	0	1	0
2598	4.02186	0	0	0	0	1	0	39.5	1	0	0	0	0	1	0	1	0	0
2599	5.21858	0		0	0	0	0	38.2	0	0	0	0	0	1		1	1	1	0
2600	9.43169	1	1	0	0	0	1	38.1	0	0	0	0	0	1	0	0	0	0	0
3000	11.153	0	1	0	0	1	0	37	1	1	0	0	1	1	0	1	0	1	0
3001	10.0929	1	1	1	0	1	0	38	1	0	0	0	1	1	0	1	0	1	0
3002	5.38525	0	1	1	0	1	0	38.8	1	1	1	0	1	1	0	0	0	0	0
3003	8.36339	0	1	0	0	1	0	38.2	1	0	0	0	0	1	0	1	0	0	0
3004	7.67213	0	1	1	0	1	0	37.2	1	0	1	0	1	1	0	0	0	0	0
3005	6.85519	0	1	2	0	1	0	38	1	0	0	0	0	1	0	1	0	0	0
3006	5.51093	0	1	0	0	1	0	38.2	0	1	1	0	0	1	0	0	0	0	0
3007	3.58197	0	1	0	0	1	0	39.5	0	1	1	0	0	1	0	0	0	0	0
3008	3.48361	0	1	0	0	1	0	38	0	1	1	0	0	1	0	0	0	0	0
3009	7.82787	0	1	0	0	1	0	39	1	1	1	0	0	1	0	0	0	0	0
3010	5.2377	1	1	1	0	0	0	38.9	1	1	1	0	0	1	1	0	0	0	0
3011	12.1694	0	1	1	0	0	0	39.7	1	1	1	0	0	1	0	0	0	0	0
3012	4.27596	1	1	1	0			39.5	1	1	1	0	0						1
3013	8.52186	1	1	0	0	1	0	40	1	1	0	0	0	1	0	0	0	1	0
3014	8.17213	0	0	1	1	1	1	39.7	0	1	0	0	0	1	0	0	0	0	0
3015	3.57104	0	1	1	0	1	0	40		1	1	0	0	1	0	1	0	1	1
3016	10.8689	0	1	0	0	0	0	39	1	1	0	0	0	1	0	0	0	0
3017	12.0355	0	1	1	0	0	0	39.5	0	0	0	0	1	1	0	1	0	0	0
3018	5.40984	1	1	0	0	1		39	1	0	1	0	0	1	1	1	0	1	0
3019	6.67213	0	1	2	0			39.4	1	0	0	0	0			0	0	0	0
3020	6.81694	1	1	0	0	1	0	38	1	1	1	0	0	1	0	0	0	0	0
3021	4.81694	0	1	0	0	1	0	38.5	1	1	0	0	0	1	0	0	0	0	0
3022	5.79235	1	1	0	0	1	0	38.5	1	0	0	0	0	1	1	0	0	0	1
3023	7.12022	0	1			1	0	37.8	1	0	0	0	0	1	0	0	0	0	1
3024	5.21311	1	0	0	0	1	0	38	0	0	0	0	0	1	0	0	0	0	0
3026	9.84426	1	1	0	0	1	0	38.2	1	0	0	0	0	1		0	0	0	0
3027	4.3224	1	1	0	0	1	0	37	1	0	0	0	0	1	0	0	0	0	0
3028	4.06557	0	1	0	0	1	0	39	1	1	1	0	0	0	0	1	0	0	0
3029	8.03552	0	1	0	0	1	0	38.5	1	0	1	0	0	0		0	0	0
3030	4.19399	0	0	1	1	0	1	38.2	0	1	0	0	0	1	0	1	0	0	0
3031	6.4235	0	0	2	1	1	1	38.5		0	0	0	0	1	0	0	1	1	0
3032	4.68306	0	0	0	0	1	1	40	0	0	0	0	0	1					0
3033	7.99454	1	1	1	1	1	0	38.5	1	0	1	0	1	1	0	1	0	1	0
3034	8.68853	1	1	0	0	1	0	38	0	0	0	0	1	1	0	0	0	0	0
3035	8.9918	0	1	1	1	1	1	39.6	0	1	0	0	0	1	0				0
3036	6.62022	1	1	0	0	1	0	39	1	0	0	0	0	1	0	1	0	0	0
3037	4.56284	1	1	2	1	1	0	39.4	0	1	1	0	1	1	0	1	0	1	1
3038	11.041	1	1	2	1	1	0	39	1		0	0	0	1	0	0	0	1	1
3039	3.57924	0		2	0	1	0	39.1	0	1	0	0	0	1	0	0	0	0	0
3040	4.47268	1	1	1	0	0		37.8	0	0	0	0	0	1	1	1	0	0	0
3041	5.95628	0	1	0	0	0	0	38.5	1	1	0	0	0	1	0	1	0	0	0
3042	5.12568	1	1	2	0	1	0	38	1	1	0	0	0	1		0	0	1	0
3043	5.08197	0	0	0	0	0	0	39.7	1	1	0	0	1	1	0	1	0	0	1
3044	3.89891	1	0	1	0	1	0	39.3	1	0	0	0	0	1	0	0	0	0	1
3045	3.79781	1	1	0	0	0	0	38.7	1	1	1	0	0	1	0	1	0	0	0
3046	7.31148	0	1	1	0	0	0	38.5	1	1	1	0	0	1	0	1	0	0	0
3047	5.33607	1	1	1	0	1	1	39.8	1	1	1	0	0	1	0	0	0	0	0
3048	3.94262	1	1	1	0	1	1	39	1	1	1	0	0	1	0	1	0	1	1
3050	4.40984	1	1	2	0	1	0	39.5		0	0	0	0	1	1	1	0	0	0
3051	4.40437	0	1	2	0	1	1	37	1	0	0	0	0	1	0	1	0	0	0
3052	6.56831	1	1	0	0	0	0	39	0	1	1	0	0	1	0	0	0	0	0
3053	3.26503	1	1	2	0	1	1	39.8	1	0	0	0	0	1	0	0	0	0	1
3054	5.55465	0	1	2	1	1	0	39.5	1	1	0	0	0	1	0	0	0	0	0
3055	8.54372	1	1	0	0	1	0	37.4	1	0	0	0	0	1	0	0	0	0	0
3056	6.70492	1	1	2	0	1	0	39	1	0	1	0	0	1	1	0	0	0	0
3057	4.03825	1	0	0	0	1	1	39	1	0	0	0	0	1	0	1	0	1	1
3058	8.49454	1	1	0	0	1	1	39.5	1	0	0	0	1	1	0	0	0	0	0
3059	6.48361	1	1	0	0	1	1	40	1	0	0	0	0	1	1	0	0	1	0
3060	3.1694	0	0	0	0	0	1	39.5	1	0	0	0	0	0		0	0	0	0
3061	5.68306	0	1	3	1	1	1	37	1	0	0	0	0	1	0	1	0	0	0
3070	12.4563	0	1	0	0	1	0	37	1	0	1	0	0	1	0	0	0	0	0
3071	8.06011	1	1	2		1	0	39	1	0	0	0	0	1		0	0	0	0
3072	3.19945	1	1	1	0	1	0	38.5	1	0	0	0	0	1		0	0	0	1
3073	3.19945	1	1	2		1	0	38	1	0	0	0	0	1	0	0	0	0	0
3074	5.53825	1	1	2	0	1	0	38.5	1	0	0	0	0	1	1	0	0	0	0
3075	6.81421	1	1	2	0	1	0	38.5	1	0	0	0	0	1	1	0	0	0	0
3076	7.87705	1	1	0	0	1	0	40	1	0	0	0	1	0	1	1	0	1	0
3077	9.93989	0	1	0	0	1	0	38.5	1	0	0	0	0	1	0	0	0	0	0
3078	4.06831	1	1	0	0	1	0	38.5	1	1	1	0	0	1	1	0	0	0	1
3079	4.37432	0	1	0	0	1	0	38	0	1	1	0	0	0	0	0	0	0	0
3080	7.18306	1	1	0	0	1	0	38	1	0	1	0	0	1	0	0	0	0	0
3081	4.98361	0	1	1	0	1	0	39	1	0	0	0	0	0	0	0	0	0	0
3082	5.69672	0	1	0	0	1	0	38.5	1	0	0	1	0	1	0	1	0	0	0
3083	4.24317	0	1	0	0	1	1	39	1	0	0	0	1	0	0	0	0	0	0
3084	5.76776	1	1	2		1	0	39	1	0	1	0	0	1		0	0	0	0
3085	4.69945	1	0	0	0	1	0	38	1	0	0	0	0	1		0	0	0	1
3086	13.0328	0	1	0	0	1	0	38	1	0	1	0	0	1	0	0	0	0	0
3087	5.23497	0	1	0	0	1		39.5	1	0	1	1	0	1	0	1	1	0	0
3088	4.95355	1	1	0	0	1	0	38.5	1	0	0	0	0	1	0	0	0	0	0
3089	5.31421	1		0	0	1	0	39	1	1	0	0	0	1		0	0	0	0
3090	4.43716	0	1	2	0	0	0	39.5	1	0	0	0	0	1	0	0	0	0	0
3091	3.43169	0	1	2	0	0	0	39.5	1	0	0	0	0	1	1	0	0	0	0
3092	3.71311	1	1	3	0	1	0	39	1	0	0	0	0	1	1				1
3093	4.93443	0	1	1	0	0	0	39	1	0	1	0	0	1	0	1	0	1	0
3094	6.14208	1	1	2	0	0	0	39.2	1	1	1	0	1	1	1	1	0	1	0
3095	6.54645	0	1	2	0	0	0	39.4	1	0	0	0	0	1	0	1	0	0	0
3096	9.84699	0	1	1	0	0	0	37	1	0	0	0	0	1	0	0	0	0	0
3097	8.94536	0	1	2		0	0	39	1	0	1	0	0	1	0	0	0	0	0
3098	5.59016	0	1	2		0	0	39	1	0	1	0	1	1	0	0	0	0	0
3099	3.10929	1	0	2	0	0	0	38	1	0	0	0	1	1	0	1	0	0	1
3100	4.15027	0	0	0	0	0	1	40	1	1	1	0	0	0	0	1	1	0	0
3101	6.05465	0	1	0	0	0	0	40.1	0	0	1	0	0	0	0	0	1	0	0
3102	4.38251	0	1	0	0	0	0	39.7	1	1	0	0	0	1	0	1	0	1	0
3103	6.96448	0	1	0	0	0	0	39.9	0	0	0	0	1	1	0	0	0	0	0
3104	7.19126	0	1	0	0	0	1	40.1	1	0	0	0	0	0	0	0	0	1	0
3105	3.92896	1	1	1	0	0	0	39.1	1	1	0	0	0	1	1	0	0	0	1
3106	7.60929	1	1	1	1	1	0	39.5	1	0	0	0	1	1	0	1	0	0	0
3108	4.5082	1	1	0	0	1	0	38.5	1	1	1	0	0	1	0	0	0	0	0
3109	8.72404	0	1	2	0	1	0	38.5	1	1	1	1	0	1	0	0	0	0	0
3110	4.59016	1	0	0	0	1	0	39	1	1	0	0	0	1	1	1	0	0	0
3111	4.64754	1	1	3	1	1	1	39	1	0	0	0	0	1	1	1	0	0	1
3112	6.59563	1	1	0	0	0	0	39	1	0	0	0	0	1	0	1	0	0	0
3113	7.77049	1	1	0	0	1	0	39	1	0	0	0	0	1	1	1	0	1	0
3114	11.3169	1	1	2	1	1	0	38.5	1	0	0	0	0	1	0	1	0	0	0
3115	6.97268	0	1	0	0	1	0	38.5	1	0	0	0	1	1	0	1	0	0	0
3116	4.67486	0	1	2	0	1	0	38.2	1	0	0	0	0	1	1	1	0	0	0
3117	8.73771	0	1	0	0	1	0	36.7	1	1	1	0	0	1	0	0	0	0	0
3118	6.73497	1	1	0	0	1	0	39.5	1	0	0	0	1	1	0	0	0	0	0
3120	7.02459	0	1	2	1	1	0	38.5	1	1	1	1	0	1	0	0	0	0	0
3121	14.3415	1	1	2	1	1	0	39.5	1	0	0	0	0	1	0	0	0	0	0
3122	9.62842	0	1	0	0	1	0	38	0	0	1	0	0	1	0	0	0	0	0
3123	3.20765	0		0	0	1	1	39	1	0	0	0	1	0	0	0	0	1	0
3124	8.67213	1	1	0	0	1	0	38.5	1	0	0	0	0	1	0	1	0	1	0
3125	5.04098	0	1	2	0	1	0	38.5	1	0	0	0	0	1	0	1	0	0	0
3126	3.47268	0	1	1	0	0	0	39	1	1	0	0	0	0	1	0	0	0	0
3127	4.71858	1	0	0	0	1	0	38.5	1	0	0	0	0	1	1	0	0	0	0
3128	4.95355	1	1	0	0	1	0	38.5	1	1	0	0	0	1	1	0	0	0	0
3129	8.97814	1	1	2	0	1	0	38	1	0	0	0	0	1	0	0	0	0	0
3130	3.3224	1	1	0	0	1	0	39	1	0	0	0	0	1	1				1
3132	6.22678	0	1	0	0	1	0	39	1	0	0	0	0	1	0	1	0	1	0
3133	3.45628	0	1	1	0	1	0	38.5	1	1	1	0	0	1	0	0	0	0	0
3134	8.98634	1	1	2	0	0	0	39	1	1	1	0	0	1	1	0	0	0	0
3135	11.377	1	0	2	0	0	0	38.7	1	0	0	0	1	1	1	0	0	0	0
3136	6.31694	1	1	2	0	1	0	39	1	0	0	0	0	1	0	0	0	0	0
3137	6.47541	1	1	2	0	0	0	38.5	1		0	0	0	1	1	0	0	0	0
3138	6.41803	1	1	2	0	0	0	38.5	1	0	0	0	1	1	1	0	0	0	0
3139	4.57104	0	1	1	0	0	0	39.5	1	0	0	0	0	1	0	0	0	0	0
3140	4.37705	0	1	2	0	0	0	40	1	0	0	0	1	1	0	0	0	1	0
3141	3.57377	1	0	2	0	0	0	38.9	1	0	0	0	1	1	1	1	0	0	0
3142	9.26229	1	1	3	0	0	0	39.2	1	0	0	0	1	1	1	0	0	1	0
3143	5.01639	1	1	3	0	0	0	41	1	0	0	0	0	1	1	1	0	0	0
3144	6.24044	1	1	0	0	1	0	37.2	1	1	1	0	1	1	0	1	0	0	1
3145	6.18033	1	1	0	0	1	0	37.5	0	0	0	0	0	1	0	1	0	1	0
3146	8.72131	0	1	0	0	1	0	39	1	1	1	0	1	1	0	1	0	0	0
3147	4.20219	0	1	0	0	1	0	39	0	1	1	0	1	1	0	0	0	0	0
3148	4.23224	0	1	2	1	1	0	37	0	1	1	0	0	1	0	0	0	0	0
3149	3.51366	1	1	2		1	0	40	0	1	1	0	1	1	0	1	0	0	0
3150	5.54372	0	1	0	0	1	0	37.8	0	1	0	0	1	1	0	1	0	0	0
3151	5.53825	1	0	0	0	1	0	40.2	1	0	0	0	1	1	0	0	0	0	0
3152	6.55465	1	1	2		1	1	39.5	0	0	1	0	1	0	0	0	0	0	0
3153	3.30328	1	1	0	0	1	1	40	1	1	1	0	0	0	0	1	0	1	0
3156	6.72678	1	1	2	0	1	0	37.8	0		0	0	1	1	0	1	0	0	0
3157	3.72678	0		2		1	1	39.5	1	1	1	0	1	1	0	0	0	0	0
3158	11.3497	0	0	1	0	1	1	38.5	0	0	0	0	1	1	0	0	0	0	0
3159	8.86612	0	1	2	1	1	0	38.5	1	0	1	0	0	1	0	1	0	1	0
3160	4.68579	1	1	2	0	1	0	38.5	1	1	1	0	0	1	0	0	0	0	0
3161	4.30874	0		1	0	1	1	38.5	1	0	0	0	0	1	0	1	0	0	0
3162	6.28142	1	1	1	0	1	1	38.2	0	0	0	0	0	1	0	0	0	0	0
3163	3.21311	1	1	1	0	1	0	38.5	0	0	0	0	0	1	0	1	0	1	0
3164	3.14481	1	1	2	1	1	0	37	0	0	0	0	0	1	0	0	0	0	0
3165	6.37978	0	1	1	0	0	1	40	1	1	1	0	1	1	0	1	0	1	0
3166	8.45355	1	1	0	0	0	0	37	0	0	0	0	0	1	0	0	0	0	0
3167	5.47541	1	1	0	0	0	1	38.7	1	0	1	0	0	0	0	0	0	1	0
3168	7.39344	0	1	1	0	1	1	39	1	1	0	0	0	1	0	1	0	1	0
3169	5.97814	0	1	1	0	0	0	38.8	1	0	0	0	0	1	1	0	0	0	0
3170	5.45355	0	1	2	0	0	0	38.5	1	0	0	0	1	1	0	0	0	0	0
3171	6.95902	1	1	2	1	1	0	37	1	0	0	0	0	1	0	0	0	0	0
3173	4.56284	1	1	2	1	1	0	39	1	1	1	0	0	1	0	0	0	0	0
3174	12.5355	1	1	0	0	1	0	39	1	1	1	0	0	1	0	0	0	0	0
3175	5.8306	1	1	0	0	1	0	39.5	1	0	0	0	0	1	0	1	0	1	0
3176	8.6776	1	1	2	1	1	0	39	1	0	0	0	0	1		1	0	0	0
3177	9.77322	1	1	2	1	1	0	39.5	1	0	0	0	0	1	0	0	0	0	0
3178	7.66393	1	1	2	1	1	0	39.5	1		0	0	0	1	0	0	0	0	0
3179	4.52459	0	1	0	0	1	0	39.5	1	1	1	0	0	1	1	0	0	0	0
3180	5.60929	0	1	2	1	1	1	39	1	0	0	0	0	0	0	0	0	0	0
3187	4.28962	1	1	1	0	1	0	37	1	1	0	0	0	1	1	1	0	0	0
3188	3.69126	0	0	2	0	1	0	39	1	0	0	0	1	1	0	0	1	0	0
3189	6.00273	1	0	0	0	1	0	39.5	1	0	1	0	1	1	0	0	0	1	0
3190	4.8224	0	0	2	0	0	0	39	1	1	0	1	0	1	1	0	0	0	0
3191	3.76503	0	0	2	0	1	1	38.5	1	1	1	0	0	1	0	0	0	1	0
3192	4.87705	0		2		1	0	39.5	0	0	0	0	0	1	0	1	1	1	0
3193	3.2459	1	1			1	0	38	0	0	1	0	0	1	0	0	0	0
3194	5.12568	1	1	1	0	1	0	38	1	1	0	0		1	0	0	0	0	0
3196	9.60929	1	1	0	0	1	0	37		0	1	0	0	1	0	0	0	0	0
3197	4.25683	0	1	2	0	1	1	40	1	1	0	0	0	1	0	0	0	0	0
3198	10.0984	1	1	2	0	1	1	39.5	1	0	0	0	0	1	0	1	0	0	0
3199	4.23224	0	1	3	0	1	0	39.5	1	0	0	0	0	1	0	1	0	1	0
3200	5.60109	0		2	0	1	1	39.8	1	0	0	0	0	1	0	0	0	0	0
3201	3.85792	0		2	0	1	0	38.5	1	0	0	1	1	1	0	1	0	0	1
3202	6.87432	0	1	2	0	1	1	39	1	0	0	0	0	1	1	1	0	0	1
3203	5.88251	0	1	2	0	1	1	39.5	1	0	0	0	0	1	0	0	0	0	0
3205	5.8224	1	1	1	0	1	0	39.5	1	0	0	0	0	1	0	0	0	0	0
3206	4.80328	1	0	0	0	1	0	38	0	0	0	0	0	0	0	0	0	0	1
3208	4.36885	0	1	1	0	1	1	39	1	1	1	0	0	0	0	0	0	0	0
3209	6.65847	1	1	2	1	1	0	39	1	0	0	0	0	1	0	0	0	1	0
3210	3.28962	0	0	2		1	0	38.7	1	1	1	0	0	1	0	0	0	0	0
3211	7.40437	0	1	1	1	1	0	39.2	1	1	0	0	1	1	0	1	0	0	0
3212	8.58743	0	1	1	1	1	0	39.2	1	1	0	0	1	1	0	1	0	1	0
3213	7.63934	1	1	1	1	1	0	38	0	1	1	0	1	1	0	0	0	0	0
3214	6.56011	1	1	1	0	1	1	38.5	0	0	0	0	0	1		0	1	1	0
3215	5.99727	1	1	1	0	1		40.5	1	0	0	0	1	1	1	1	0	1	0
3216	3.63661	0	0	0	0	0	0	39	0	0	0	0	1	1	0	1	0	0	0
3217	3.22131	0	1	0	0	1	1	39.3	1	1	1	0	0	1	0	0	0	0	0
3218	3.19399	1	1	2	0	1	0	37	0	0	0	0	0	1	1	0	0	0	0
3219	13.5082	1	1	2	1	1	1	38.7	1		0	0	0	1	0	0	0	0	0
3220	5.21585	0	1	2	1	1	0	39.5	1	0	0	0	1	1	0	0	0	0	0
3221	4.88251	0	1	2	0	1	1	39.5	1	0	0	0	0	1	0	0	0	0	0
3222	5.8306	0	1	0	0	1	0	38.5	1	0	1	0	0	1	0	0	0	0	0
3223	11.9426	0	1	0	0	1	0	38	1	1	1	0	0	1	0	0	0	0	0
3230	4.6612	1	1	0	0	0	0	39	1	1	1	0	1	0	0	0	0	0	0
3231	6.09016	0	1	1	0	0	0	37.5	0	1	1	0	0	0	0	1	1	1	0
3232	3.54098	1	1	2	0	1	0	37.5	0	0	1	0	0	0	0	0	0	0	1
3233	4.70219	1	1	2	0	0	0	37.2	1	0	1	0	0	0		0	0	0	0
3234	5.76503	0	1	1	1	0	1	38.5	1	0	1	0	0	0	0	0	0	0	0
3235	3.37158	1	1	2	0	0	0	38	0	1	1	1	0	1	0	0	0	1	0
3237	9.12022	1	1	2	1	1	0	39.5	0	0	0	0	0	1	0	1	0	0	0
3238	12.2596	1	1	1	1	1	1	39.5	1	0	0	0		1	0	1		1	0
3239	4.3224	0	0	2	0	1	0	39	0	1	1	0	0	1	0	0	0	0	0
3240	4.79781	1	1	2	0	1	0	38	1	0	0	0		1	1	0	0	0	0
3241	4.61202	0	1	0	0	1	1	39.8	1	0	1	0	1	1	0	1	0	0	0
3242	3.31421	0	1	2		1	0	39.6	1	0	0	0	0	1	0	1	0	0	0
3243	4.69399	0	0	0	0	0	1	39	1	0	0	0		1	0	1	0	0	0
3244	5.56011	0	1	0	0	1	0	38.7	1	1	1	0		1	0	1	0	0	0
3245	5.25956	1	1	1	0	1	0	38.7	1	0	0	0		1	0	0	0	0	0
3246	6.57104	0	1	1	1	0	0	39.3	1	0	0	0	1	1	0	0	0	1	0
3247	7.76503	1		1	1	1	0	38.5	1	0	0	0	0	1	0	0	0	0	1
3248	4.68033	1	1	0	0	0	0	39.5	1	1	0	0	1	1	1	0	0	0	0
3249	3.69399	0	1	0	0	1	1	39.9	1	1	1	0	0	1	0	0	0	0	0
3250	11.2787	0	1	1	1	1	0	39.2	1	0	1	0	0	1	0	0	0	0	0
3251	9.01093	1	1	1	0	1	0	38.5	0	1	1	0	1	1	0	0	0	1	0
3252	3.49727	0	1	1	0	0	0	38.8	1	0	1	0	0	1	0	0	0	0	0
3253	3.42623	0	1	1	0	0	0	39.2	1	1	0	0	1	1	0	0	0	1	0
3254	10.653	0	1	1	0	0	0	38	1	0	0	0	0	1	0	0	0	0	0
3255	6.08743	0	1	0	0	0	0	38	1	0	1	0	0	1	0	0	0	0	0
3256	5.85246	1	1	0	0	0	0	37.5	0	1	1	0	0	1	0	0	0	0	1
3257	5.60383	1	1	3	0	0	0	38.4	1	1	1	0	1	1	1	0	0	1	0
3258	9.81967	1	1	1	0	0	0	37	0	0				1	1	0	0	0	0
3269	12.5519	1	1	2	1	1	1	39.5	1	0	0	0	1	1	0	0	0	1	0
3270	5.93989	1	0	2	1	1	1	39.5	1	0	0	0	1	1	0	0	0	0	0
3271	4.83607	0	0	1	0	1	0	40	1	1	1	0	1	1	0	0	0	0	0
3272	6.28962	1	1	2	1	1	0	39.2	1	0	1	0	1	1	0	0	0	0	0
3273	5.19672	1	1	1	0	1	0	37.6	1	0	1	0	0	1	0	0	0	0	0
3280	3.90437	0	0	0	0	1	0	39.8	1	1	1	0	1	1	0	0	0	0	0
3281	4.70219	1	1	2	0	1	0	39	1	0	0	0	1	1	0	0	0	0	0
3283	4.6694	1	0	1	0	1	0	39	0	1	1	0	1	1	0	0	0	0	0
3284	3.34973	0	1	0	0	1	1	38.5	1	0	0	0	0	1	0	0	0	0	0
3285	4.64208	1	1	1	0	1	0	39	1	1	1	0	0	1	0	1	1	1	0
3286	3.4071	0	1	2		1	0	39	1	0	1	0	0	1	0	0	1	0
3289	5.98634	0	1	0	0	1	1	40	1	0	1	0	0	1	0	0	0	1	0
